# Supplementary material for: Altered glutamate level and its association with working memory among patients with treatment-resistant schizophrenia (TRS): a proton magnetic resonance spectroscopy study
Source: Psychol Med. 2022 Feb 24;53(7):3220–7. doi: 10.1017/S003329172100533X (PMC10244010; doi:10.1017/S003329172100533X)
Supplement: Supplementary file 1 [file S003329172100533Xsup.zip]

Archive with 1 entries (1 files):
- S003329172100533Xsup001.docx
